# Supplementary material for: Prognostic value and co-expression patterns of metabolic pathways in cancers
Source: BMC Genomics. 2020 Dec 29;21(Suppl 11):860. doi: 10.1186/s12864-020-07251-0 (PMC7771089; doi:10.1186/s12864-020-07251-0)
Supplement: Supplementary file 1 — Additional file 1. [file 12864_2020_7251_MOESM1_ESM.xlsx]

## Sheet: TableS1_pathway
Supplementary Table 1. Metabolic pathway names
Metabolic Pathway Abbreviation	Pathway full name
MP1	Alanine,Aspartic acid and Asparagine metabolism
MP2	Aminosugars metabolism
MP3	Arginine and Proline metabolism
MP4	Butanoate metabolism
MP5	Folate metabolism
MP6	Fructose and Mannose metabolism
MP7	Fructose galactose metabolism
MP8	Galactose metabolism
MP9	Glutamic acid and Glutamine metabolism
MP10	Glycine and Serine metabolism
MP11	GPCR GroupI metabotropic glutamate receptor signaling pathway
MP12	Inositol phosphate metabolism
MP13	Mannose metabolism
MP14	Metabotropic glutamate receptor group I pathway
MP15	Metabotropic glutamate receptor group II pathway
MP16	Metabotropic glutamate receptor group III pathway
MP17	Methionine and Cysteine metabolism
MP18	N-acetylglucosamine metabolism
MP19	Nicotinate and Nicotinamide metabolism
MP20	Porphyrin metabolism
MP21	Propanoate metabolism
MP22	Prostaglandin and Leukotriene metabolism
MP23	Purine nucleotides and Nucleosides metabolism
MP24	Pyrimidine Metabolism
MP25	Pyrimidine Nucleotides and Nucleosides metabolism
MP26	Pyruvate metabolism
MP27	Steroids metabolism
MP28	Tyrosine metabolism
MP29	Vitamin D metabolism and pathway
