# Supplementary material for: Prognostic value and co-expression patterns of metabolic pathways in cancers
Source: BMC Genomics. 2020 Dec 29;21(Suppl 11):860. doi: 10.1186/s12864-020-07251-0 (PMC7771089; doi:10.1186/s12864-020-07251-0)
Supplement: Supplementary file 2 — Additional file 2. [file 12864_2020_7251_MOESM2_ESM.xlsx]

## Sheet: TableS2
Supplementary Table 2. Cancer type and sample size
Abbreviation	Cancer Type	Number of Tumor	Number of Normal
ACC	Adrenocortical Carcinoma	79	0
BLCA	Bladder Urothelial Carcinoma	408	19
BRCA	Breast Invasive Carcinoma	1102	113
CESC	Cervical Squamous Cell Carcinoma and Endocervical Adenocarcinoma	306	3
CHOL	Cholangiocarcinoma	36	9
COAD	Colon Adenocarcinoma	451	41
DLBC	Lymphoid Neoplasm Diffuse Large B-cell Lymphoma	48	0
ESCA	Esophageal Carcinoma	185	11
GBM	Glioblastoma Multiforme	168	0
HNSC	Head and Neck Squamous Cell Carcinoma	522	44
KICH	Kidney Chromophobe	66	25
KIRC	Kidney Renal Clear Cell Carcinoma	534	72
KIRP	Kidney Renal Papillary Cell Carcinoma	291	32
LAML	Acute Myeloid Leukemia	173	0
LGG	Brain Lower Grade Glioma	533	0
LIHC	Liver Hepatocellular Carcinoma	374	50
LUAD	Lung Adenocarcinoma	517	59
LUSC	Lung Squamous Cell Carcinoma	502	51
MESO	Mesothelioma	87	0
OV	Ovarian Serous Cystadenocarcinoma	309	0
PAAD	Pancreatic Adenocarcinoma	179	4
PCPG	Pheochromocytoma and Paraganglioma	184	3
PRAD	Prostate Adenocarcinoma	498	52
READ	Rectum Adenocarcinoma	160	10
SARC	Sarcoma	263	2
SKCM	Skin Cutaneous Melanoma	472	1
STAD	Stomach Adenocarcinoma	415	35
TGCT	Testicular Germ Cell Tumors	139	0
THCA	Thyroid Carcinoma	513	59
THYM	Thymoma	120	2
UCEC	Uterine Corpus Endometrial Carcinoma	533	22
UCS	Uterine Carcinosarcoma	57	0
UVM	Uveal Melanoma	80	0
