# Supplementary material for: Prognostic value and co-expression patterns of metabolic pathways in cancers
Source: BMC Genomics. 2020 Dec 29;21(Suppl 11):860. doi: 10.1186/s12864-020-07251-0 (PMC7771089; doi:10.1186/s12864-020-07251-0)
Supplement: Supplementary file 3 — Additional file 3. [file 12864_2020_7251_MOESM3_ESM.xlsx]

## Sheet: TableS3_OS.orientation.29pathwa
cancer	pathway	coef	orientation	fdr
ACC	Alanine,Aspartic acid and Asparagine metabolism	1.98661	1	0.029
ACC	Aminosugars metabolism	1.6837	1	0.039
ACC	Arginine and Proline metabolism	2.27802	1	0.045
ACC	Butanoate metabolism	1.55998	1	0.048
ACC	Fructose galactose metabolism	1.44855	1	0.035
ACC	Galactose metabolism	2.10625	1	0
ACC	Glutamic acid and Glutamine metabolism	2.06089	1	0.022
ACC	GPCR GroupI metabotropic glutamate receptor signaling pathway	1.90613	1	0.029
ACC	Inositol phosphate metabolism	2.1349	1	0.029
ACC	Methionine and Cysteine metabolism	2.54301	1	0.019
ACC	N-acetylglucosamine metabolism	1.23839	1	0.048
ACC	Nicotinate and Nicotinamide metabolism	2.1671	1	0.029
ACC	Porphyrin metabolism	1.63509	1	0.029
ACC	Prostaglandin and Leukotriene metabolism	2.12715	1	0.029
ACC	Pyrimidine Nucleotides and Nucleosides metabolism	2.35167	1	0.019
ACC	Pyruvate metabolism	2.26474	1	0.023
ACC	Steroids metabolism	1.38878	1	0.029
ACC	Vitamin D metabolism and pathway	1.55163	1	0.029
BRCA	Tyrosine metabolism	0.91641	1	0.029
GBM	Metabotropic glutamate receptor group II pathway	1.01142	1	0.048
GBM	Purine nucleotides and Nucleosides metabolism	1.18696	1	0.044
GBM	Pyrimidine Nucleotides and Nucleosides metabolism	1.15866	1	0
HNSC	Aminosugars metabolism	0.598227	1	0.042
HNSC	Arginine and Proline metabolism	0.939769	1	0
HNSC	Folate metabolism	0.707907	1	0.029
HNSC	Glycine and Serine metabolism	0.798233	1	0.029
HNSC	Metabotropic glutamate receptor group II pathway	1.03207	1	0
HNSC	Metabotropic glutamate receptor group III pathway	0.976913	1	0
HNSC	Methionine and Cysteine metabolism	0.654115	1	0.036
HNSC	Purine nucleotides and Nucleosides metabolism	0.880006	1	0.042
HNSC	Steroids metabolism	0.639917	1	0.014
HNSC	Tyrosine metabolism	0.703516	1	0.029
HNSC	Vitamin D metabolism and pathway	0.473485	1	0.039
KICH	Glutamic acid and Glutamine metabolism	20.6367	1	0.029
KIRC	Alanine,Aspartic acid and Asparagine metabolism	0.805912	1	0.001
KIRC	Aminosugars metabolism	1.10325	1	0
KIRC	Arginine and Proline metabolism	1.1759	1	0
KIRC	Butanoate metabolism	0.936414	1	0
KIRC	Folate metabolism	0.90463	1	0
KIRC	Fructose and Mannose metabolism	0.939937	1	0
KIRC	Fructose galactose metabolism	0.636329	1	0.002
KIRC	Galactose metabolism	0.828938	1	0
KIRC	Glutamic acid and Glutamine metabolism	0.834392	1	0
KIRC	Glycine and Serine metabolism	1.18981	1	0
KIRC	GPCR GroupI metabotropic glutamate receptor signaling pathway	0.892552	1	0
KIRC	Inositol phosphate metabolism	0.991389	1	0
KIRC	Mannose metabolism	0.747061	1	0
KIRC	Metabotropic glutamate receptor group I pathway	0.93679	1	0
KIRC	Metabotropic glutamate receptor group II pathway	1.00853	1	0
KIRC	Metabotropic glutamate receptor group III pathway	1.03391	1	0
KIRC	Methionine and Cysteine metabolism	1.08525	1	0
KIRC	N-acetylglucosamine metabolism	0.923766	1	0
KIRC	Nicotinate and Nicotinamide metabolism	1.02203	1	0
KIRC	Porphyrin metabolism	1.20158	1	0
KIRC	Propanoate metabolism	1.0105	1	0
KIRC	Prostaglandin and Leukotriene metabolism	0.779532	1	0.003
KIRC	Purine nucleotides and Nucleosides metabolism	1.01448	1	0
KIRC	Pyrimidine Metabolism	0.845744	1	0
KIRC	Pyrimidine Nucleotides and Nucleosides metabolism	0.995603	1	0
KIRC	Pyruvate metabolism	0.899177	1	0.002
KIRC	Steroids metabolism	1.22147	1	0
KIRC	Tyrosine metabolism	0.985451	1	0
KIRC	Vitamin D metabolism and pathway	0.562048	1	0.009
KIRP	Glycine and Serine metabolism	2.00493	1	0.044
KIRP	Metabotropic glutamate receptor group II pathway	2.0621	1	0.029
LAML	Aminosugars metabolism	1.10513	1	0.004
LAML	Butanoate metabolism	1.21052	1	0
LAML	Fructose and Mannose metabolism	1.01916	1	0.043
LAML	Fructose galactose metabolism	0.790102	1	0.044
LAML	Galactose metabolism	0.946221	1	0.006
LAML	Glycine and Serine metabolism	1.29292	1	0.009
LAML	Mannose metabolism	1.20358	1	0
LAML	Methionine and Cysteine metabolism	1.29913	1	0.004
LAML	Nicotinate and Nicotinamide metabolism	1.31247	1	0.004
LAML	Porphyrin metabolism	0.705615	1	0.022
LAML	Propanoate metabolism	1.15743	1	0.006
LAML	Prostaglandin and Leukotriene metabolism	1.27046	1	0
LAML	Pyrimidine Nucleotides and Nucleosides metabolism	1.08051	1	0.025
LAML	Steroids metabolism	0.951411	1	0.022
LAML	Tyrosine metabolism	1.18767	1	0.013
LAML	Vitamin D metabolism and pathway	0.9154	1	0.004
LGG	Alanine,Aspartic acid and Asparagine metabolism	1.19137	1	0
LGG	Aminosugars metabolism	1.34992	1	0
LGG	Arginine and Proline metabolism	1.39751	1	0
LGG	Butanoate metabolism	1.14107	1	0
LGG	Folate metabolism	1.54598	1	0
LGG	Fructose and Mannose metabolism	1.24925	1	0
LGG	Fructose galactose metabolism	1.22687	1	0
LGG	Galactose metabolism	0.865805	1	0
LGG	Glutamic acid and Glutamine metabolism	1.11119	1	0
LGG	Glycine and Serine metabolism	1.08963	1	0.001
LGG	GPCR GroupI metabotropic glutamate receptor signaling pathway	0.850654	1	0
LGG	Inositol phosphate metabolism	1.181	1	0
LGG	Mannose metabolism	0.916927	1	0
LGG	Metabotropic glutamate receptor group I pathway	1.00899	1	0
LGG	Metabotropic glutamate receptor group II pathway	1.04461	1	0.001
LGG	Metabotropic glutamate receptor group III pathway	1.0674	1	0
LGG	Methionine and Cysteine metabolism	1.03032	1	0
LGG	N-acetylglucosamine metabolism	0.705395	1	0.001
LGG	Nicotinate and Nicotinamide metabolism	1.18533	1	0
LGG	Porphyrin metabolism	0.999244	1	0
LGG	Propanoate metabolism	1.11427	1	0
LGG	Prostaglandin and Leukotriene metabolism	1.01868	1	0
LGG	Purine nucleotides and Nucleosides metabolism	1.24557	1	0
LGG	Pyrimidine Metabolism	0.999768	1	0
LGG	Pyrimidine Nucleotides and Nucleosides metabolism	1.17764	1	0
LGG	Pyruvate metabolism	1.16507	1	0
LGG	Steroids metabolism	0.880963	1	0.001
LGG	Tyrosine metabolism	1.46336	1	0
LGG	Vitamin D metabolism and pathway	1.176	1	0
LIHC	Alanine,Aspartic acid and Asparagine metabolism	0.76084	1	0.042
LIHC	Butanoate metabolism	0.882361	1	0
LIHC	Galactose metabolism	0.803043	1	0.012
LIHC	Glutamic acid and Glutamine metabolism	0.749178	1	0.032
LIHC	Methionine and Cysteine metabolism	0.924369	1	0.01
LIHC	N-acetylglucosamine metabolism	0.710509	1	0
LIHC	Nicotinate and Nicotinamide metabolism	0.834644	1	0.032
LIHC	Porphyrin metabolism	0.763401	1	0.014
LIHC	Propanoate metabolism	0.785963	1	0.032
LIHC	Pyrimidine Metabolism	0.752325	1	0.012
LIHC	Pyruvate metabolism	0.903764	1	0.029
MESO	Glutamic acid and Glutamine metabolism	1.90971	1	0
MESO	GPCR GroupI metabotropic glutamate receptor signaling pathway	1.49356	1	0
MESO	Propanoate metabolism	1.44603	1	0
MESO	Pyrimidine Metabolism	1.00583	1	0.041
MESO	Pyrimidine Nucleotides and Nucleosides metabolism	1.7046	1	0
OV	Prostaglandin and Leukotriene metabolism	0.691917	1	0.029
SARC	Metabotropic glutamate receptor group II pathway	1.28181	1	0.029
SARC	Steroids metabolism	0.986761	1	0.029
UCEC	Aminosugars metabolism	0.943475	1	0.037
UCEC	Arginine and Proline metabolism	1.4164	1	0.019
UCEC	Fructose and Mannose metabolism	1.06379	1	0.014
UCEC	GPCR GroupI metabotropic glutamate receptor signaling pathway	1.23252	1	0.017
UCEC	Inositol phosphate metabolism	1.44785	1	0
UCEC	Mannose metabolism	0.790062	1	0.044
UCEC	Metabotropic glutamate receptor group II pathway	1.18406	1	0.044
UCEC	Pyruvate metabolism	1.13717	1	0.044
UCEC	Tyrosine metabolism	1.43767	1	0
UCEC	Vitamin D metabolism and pathway	0.894398	1	0.014
UVM	Alanine,Aspartic acid and Asparagine metabolism	3.69441	1	0
UVM	Aminosugars metabolism	2.7747	1	0
UVM	Arginine and Proline metabolism	3.55426	1	0
UVM	Butanoate metabolism	2.0952	1	0
UVM	Folate metabolism	2.503	1	0
UVM	Fructose and Mannose metabolism	3.75096	1	0
UVM	Galactose metabolism	2.30946	1	0
UVM	Glutamic acid and Glutamine metabolism	2.7317	1	0
UVM	Glycine and Serine metabolism	3.51805	1	0
UVM	GPCR GroupI metabotropic glutamate receptor signaling pathway	3.54485	1	0
UVM	Inositol phosphate metabolism	2.78807	1	0
UVM	Mannose metabolism	2.28972	1	0.001
UVM	Metabotropic glutamate receptor group I pathway	3.61853	1	0
UVM	Metabotropic glutamate receptor group II pathway	3.36815	1	0.001
UVM	Metabotropic glutamate receptor group III pathway	2.71722	1	0.002
UVM	Methionine and Cysteine metabolism	2.60677	1	0.002
UVM	N-acetylglucosamine metabolism	2.43735	1	0
UVM	Nicotinate and Nicotinamide metabolism	2.12046	1	0
UVM	Propanoate metabolism	2.80562	1	0.001
UVM	Prostaglandin and Leukotriene metabolism	2.4082	1	0.001
UVM	Purine nucleotides and Nucleosides metabolism	2.98495	1	0.001
UVM	Pyrimidine Metabolism	3.70849	1	0
UVM	Pyrimidine Nucleotides and Nucleosides metabolism	2.92113	1	0
UVM	Pyruvate metabolism	2.31985	1	0.006
UVM	Steroids metabolism	2.65929	1	0
UVM	Tyrosine metabolism	3.67524	1	0.001
UVM	Vitamin D metabolism and pathway	2.75017	1	0
