# Supplementary material for: Prognostic value and co-expression patterns of metabolic pathways in cancers
Source: BMC Genomics. 2020 Dec 29;21(Suppl 11):860. doi: 10.1186/s12864-020-07251-0 (PMC7771089; doi:10.1186/s12864-020-07251-0)
Supplement: Supplementary file 4 — Additional file 4. [file 12864_2020_7251_MOESM4_ESM.xlsx]

## Sheet: TableS4_DSS.orientation.29pathw
cancer	pathway	coef	orientation	FDR
ACC	Alanine,Aspartic acid and Asparagine metabolism	2.12444	1	0.026
ACC	Aminosugars metabolism	1.9203	1	0.026
ACC	Fructose and Mannose metabolism	2.05522	1	0.048
ACC	Fructose galactose metabolism	1.57641	1	0.026
ACC	Galactose metabolism	2.23688	1	0
ACC	Glutamic acid and Glutamine metabolism	2.20384	1	0.01
ACC	GPCR GroupI metabotropic glutamate receptor signaling pathway	1.98591	1	0.04
ACC	Inositol phosphate metabolism	2.34097	1	0.026
ACC	Metabotropic glutamate receptor group I pathway	2.24815	1	0.04
ACC	Methionine and Cysteine metabolism	2.42441	1	0.026
ACC	N-acetylglucosamine metabolism	1.25105	1	0.048
ACC	Nicotinate and Nicotinamide metabolism	2.38467	1	0.026
ACC	Porphyrin metabolism	1.41655	1	0.04
ACC	Prostaglandin and Leukotriene metabolism	1.95729	1	0.04
ACC	Pyrimidine Metabolism	1.46346	1	0.048
ACC	Pyrimidine Nucleotides and Nucleosides metabolism	3.0207	1	0.01
ACC	Pyruvate metabolism	2.14346	1	0.04
ACC	Steroids metabolism	1.52627	1	0.026
ACC	Tyrosine metabolism	2.12437	1	0.048
ACC	Vitamin D metabolism and pathway	1.62288	1	0.026
BRCA	Glycine and Serine metabolism	1.46285	1	0.014
BRCA	Nicotinate and Nicotinamide metabolism	1.19061	1	0.029
BRCA	Pyrimidine Metabolism	0.913369	1	0.014
ESCA	Prostaglandin and Leukotriene metabolism	1.80007	1	0
HNSC	Glycine and Serine metabolism	1.02878	1	0.014
HNSC	Metabotropic glutamate receptor group II pathway	1.16275	1	0.014
HNSC	Metabotropic glutamate receptor group III pathway	1.2243	1	0.019
KICH	Galactose metabolism	20.6879	1	0
KIRC	Alanine,Aspartic acid and Asparagine metabolism	1.21912	1	0
KIRC	Aminosugars metabolism	2.04018	1	0
KIRC	Arginine and Proline metabolism	1.80894	1	0
KIRC	Butanoate metabolism	1.56179	1	0
KIRC	Folate metabolism	1.29469	1	0
KIRC	Fructose and Mannose metabolism	1.48018	1	0
KIRC	Fructose galactose metabolism	0.936922	1	0
KIRC	Galactose metabolism	1.28881	1	0
KIRC	Glutamic acid and Glutamine metabolism	1.37872	1	0
KIRC	Glycine and Serine metabolism	1.5686	1	0
KIRC	GPCR GroupI metabotropic glutamate receptor signaling pathway	1.40205	1	0
KIRC	Inositol phosphate metabolism	1.47731	1	0
KIRC	Mannose metabolism	1.16308	1	0
KIRC	Metabotropic glutamate receptor group I pathway	1.51773	1	0
KIRC	Metabotropic glutamate receptor group II pathway	1.66308	1	0
KIRC	Metabotropic glutamate receptor group III pathway	1.79638	1	0
KIRC	Methionine and Cysteine metabolism	1.63983	1	0
KIRC	N-acetylglucosamine metabolism	1.48155	1	0
KIRC	Nicotinate and Nicotinamide metabolism	1.39104	1	0
KIRC	Porphyrin metabolism	1.74492	1	0
KIRC	Propanoate metabolism	1.44229	1	0
KIRC	Prostaglandin and Leukotriene metabolism	1.32672	1	0
KIRC	Purine nucleotides and Nucleosides metabolism	1.60989	1	0
KIRC	Pyrimidine Metabolism	1.15986	1	0
KIRC	Pyrimidine Nucleotides and Nucleosides metabolism	1.75988	1	0
KIRC	Pyruvate metabolism	1.3657	1	0
KIRC	Steroids metabolism	1.49962	1	0
KIRC	Tyrosine metabolism	1.55792	1	0
KIRC	Vitamin D metabolism and pathway	1.0759	1	0
KIRP	Alanine,Aspartic acid and Asparagine metabolism	2.17628	1	0.012
KIRP	Aminosugars metabolism	3.33449	1	0
KIRP	Arginine and Proline metabolism	2.69848	1	0.007
KIRP	Butanoate metabolism	2.18687	1	0.005
KIRP	Folate metabolism	20.3246	1	0
KIRP	Fructose and Mannose metabolism	3.37626	1	0
KIRP	Galactose metabolism	1.87528	1	0.002
KIRP	Glycine and Serine metabolism	3.44091	1	0
KIRP	GPCR GroupI metabotropic glutamate receptor signaling pathway	2.2717	1	0.005
KIRP	Inositol phosphate metabolism	20.3082	1	0
KIRP	Mannose metabolism	2.61298	1	0
KIRP	Metabotropic glutamate receptor group I pathway	1.90437	1	0.021
KIRP	Metabotropic glutamate receptor group II pathway	20.2665	1	0.002
KIRP	Metabotropic glutamate receptor group III pathway	20.2907	1	0
KIRP	Methionine and Cysteine metabolism	2.20484	1	0.021
KIRP	N-acetylglucosamine metabolism	1.92585	1	0.003
KIRP	Nicotinate and Nicotinamide metabolism	3.33462	1	0.002
KIRP	Propanoate metabolism	2.16742	1	0.003
KIRP	Prostaglandin and Leukotriene metabolism	3.27531	1	0
KIRP	Purine nucleotides and Nucleosides metabolism	3.40709	1	0.012
KIRP	Pyrimidine Metabolism	20.2864	1	0
KIRP	Pyrimidine Nucleotides and Nucleosides metabolism	2.75647	1	0.003
KIRP	Pyruvate metabolism	3.30366	1	0.002
KIRP	Vitamin D metabolism and pathway	20.1658	1	0
LGG	Alanine,Aspartic acid and Asparagine metabolism	1.26768	1	0
LGG	Aminosugars metabolism	1.3194	1	0
LGG	Arginine and Proline metabolism	1.41223	1	0
LGG	Butanoate metabolism	1.25894	1	0
LGG	Folate metabolism	1.55244	1	0
LGG	Fructose and Mannose metabolism	1.34687	1	0
LGG	Fructose galactose metabolism	1.19623	1	0
LGG	Galactose metabolism	1.02744	1	0
LGG	Glutamic acid and Glutamine metabolism	1.11559	1	0
LGG	Glycine and Serine metabolism	1.19197	1	0
LGG	GPCR GroupI metabotropic glutamate receptor signaling pathway	0.88426	1	0.002
LGG	Inositol phosphate metabolism	1.22417	1	0
LGG	Mannose metabolism	0.892889	1	0
LGG	Metabotropic glutamate receptor group I pathway	1.0768	1	0
LGG	Metabotropic glutamate receptor group II pathway	1.15115	1	0
LGG	Metabotropic glutamate receptor group III pathway	1.22061	1	0
LGG	Methionine and Cysteine metabolism	1.14815	1	0
LGG	N-acetylglucosamine metabolism	0.717541	1	0
LGG	Nicotinate and Nicotinamide metabolism	1.09069	1	0
LGG	Porphyrin metabolism	1.13945	1	0
LGG	Propanoate metabolism	1.15482	1	0
LGG	Prostaglandin and Leukotriene metabolism	1.14559	1	0
LGG	Purine nucleotides and Nucleosides metabolism	1.27554	1	0.002
LGG	Pyrimidine Metabolism	0.912123	1	0.001
LGG	Pyrimidine Nucleotides and Nucleosides metabolism	1.13962	1	0
LGG	Pyruvate metabolism	1.18505	1	0
LGG	Steroids metabolism	0.952068	1	0
LGG	Tyrosine metabolism	1.61168	1	0
LGG	Vitamin D metabolism and pathway	1.18997	1	0
LIHC	Nicotinate and Nicotinamide metabolism	1.15728	1	0.039
LIHC	Propanoate metabolism	1.10458	1	0.039
LIHC	Pyruvate metabolism	1.26093	1	0.029
PAAD	Steroids metabolism	1.08973	1	0.029
READ	Galactose metabolism	2.89392	1	0.022
READ	Metabotropic glutamate receptor group II pathway	20.9126	1	0.022
READ	Metabotropic glutamate receptor group III pathway	21.031	1	0.022
READ	Purine nucleotides and Nucleosides metabolism	20.9575	1	0.022
SARC	Inositol phosphate metabolism	1.3032	1	0.044
SARC	Metabotropic glutamate receptor group II pathway	1.32137	1	0.044
SARC	Propanoate metabolism	1.15415	1	0.044
SARC	Pyruvate metabolism	1.27016	1	0.044
THCA	Alanine,Aspartic acid and Asparagine metabolism	20.495	1	0
THCA	Fructose and Mannose metabolism	20.4501	1	0.01
THCA	GPCR GroupI metabotropic glutamate receptor signaling pathway	20.457	1	0.01
THCA	Pyruvate metabolism	20.4024	1	0.029
UCEC	Aminosugars metabolism	1.07023	1	0.045
UCEC	Arginine and Proline metabolism	1.72941	1	0.012
UCEC	Folate metabolism	1.32531	1	0.033
UCEC	Fructose and Mannose metabolism	1.49678	1	0
UCEC	Fructose galactose metabolism	0.96439	1	0.041
UCEC	Glycine and Serine metabolism	1.59134	1	0.011
UCEC	GPCR GroupI metabotropic glutamate receptor signaling pathway	1.80752	1	0
UCEC	Inositol phosphate metabolism	1.5929	1	0
UCEC	Mannose metabolism	1.01363	1	0.012
UCEC	Metabotropic glutamate receptor group I pathway	1.3847	1	0.017
UCEC	Methionine and Cysteine metabolism	1.35442	1	0.013
UCEC	Nicotinate and Nicotinamide metabolism	1.62936	1	0
UCEC	Pyrimidine Nucleotides and Nucleosides metabolism	1.6067	1	0.011
UCEC	Pyruvate metabolism	1.33072	1	0.045
UCEC	Tyrosine metabolism	1.8577	1	0
UCEC	Vitamin D metabolism and pathway	1.59416	1	0
UVM	Alanine,Aspartic acid and Asparagine metabolism	3.65138	1	0
UVM	Aminosugars metabolism	3.3756	1	0
UVM	Arginine and Proline metabolism	3.50913	1	0.001
UVM	Butanoate metabolism	2.28204	1	0.001
UVM	Folate metabolism	2.80046	1	0
UVM	Fructose and Mannose metabolism	3.50396	1	0
UVM	Fructose galactose metabolism	1.68214	1	0.031
UVM	Galactose metabolism	2.26899	1	0.002
UVM	Glutamic acid and Glutamine metabolism	2.71131	1	0
UVM	Glycine and Serine metabolism	3.41152	1	0.001
UVM	GPCR GroupI metabotropic glutamate receptor signaling pathway	2.93134	1	0
UVM	Inositol phosphate metabolism	3.366	1	0
UVM	Mannose metabolism	2.64542	1	0.001
UVM	Metabotropic glutamate receptor group I pathway	3.5826	1	0
UVM	Metabotropic glutamate receptor group II pathway	3.28125	1	0.001
UVM	Metabotropic glutamate receptor group III pathway	3.37503	1	0.001
UVM	Methionine and Cysteine metabolism	3.23575	1	0.006
UVM	N-acetylglucosamine metabolism	2.74166	1	0
UVM	Nicotinate and Nicotinamide metabolism	2.30495	1	0.001
UVM	Propanoate metabolism	3.38229	1	0.001
UVM	Prostaglandin and Leukotriene metabolism	3.49256	1	0
UVM	Purine nucleotides and Nucleosides metabolism	3.58609	1	0
UVM	Pyrimidine Metabolism	3.67309	1	0
UVM	Pyrimidine Nucleotides and Nucleosides metabolism	3.51905	1	0
UVM	Pyruvate metabolism	2.52629	1	0.012
UVM	Steroids metabolism	2.99568	1	0
UVM	Tyrosine metabolism	2.81192	1	0.009
UVM	Vitamin D metabolism and pathway	2.70732	1	0.001
