# Supplementary material for: Prognostic value and co-expression patterns of metabolic pathways in cancers
Source: BMC Genomics. 2020 Dec 29;21(Suppl 11):860. doi: 10.1186/s12864-020-07251-0 (PMC7771089; doi:10.1186/s12864-020-07251-0)
Supplement: Supplementary file 5 — Additional file 5. [file 12864_2020_7251_MOESM5_ESM.xlsx]

## Sheet: TableS5
Supplementary Table 5. Tumor vs normal gene expression analysis results
cancer	pathway	t	p	fdr	overall.fdr
CHOL	Pyrimidine Metabolism.lst	-19.9063	4.23e-08	5.94e-07	2.04e-07
CHOL	Butanoate metabolism.lst	-19.5206	4.93e-08	5.94e-07	2.36e-07
CHOL	Glutamic acid and Glutamine metabolism.lst	-18.9807	6.14e-08	5.94e-07	2.88e-07
CHOL	Arginine and Proline metabolism.lst	-17.7991	1.02e-07	7.37e-07	4.64e-07
CHOL	Alanine,Aspartic acid and Asparagine metabolism.lst	-16.0164	2.32e-07	1.15e-06	1.01e-06
CHOL	Galactose metabolism.lst	-15.7262	2.67e-07	1.15e-06	1.14e-06
CHOL	Methionine and Cysteine metabolism.lst	-15.6398	2.79e-07	1.15e-06	1.18e-06
CHOL	Glycine and Serine metabolism.lst	-14.9892	3.88e-07	1.3e-06	1.61e-06
CHOL	Folate metabolism.lst	-14.9138	4.03e-07	1.3e-06	1.66e-06
CHOL	Vitamin D metabolism and pathway.lst	-14.4762	5.07e-07	1.47e-06	2.07e-06
CHOL	Pyruvate metabolism.lst	-14.2958	5.59e-07	1.47e-06	2.24e-06
LUSC	Metabotropic glutamate receptor group II pathway.lst	-13.9449	7.36e-19	1.07e-17	5.18e-17
CHOL	Propanoate metabolism.lst	-13.6619	7.93e-07	1.92e-06	3.08e-06
COAD	Tyrosine metabolism.lst	-13.5083	2.73e-16	7.9e-15	7.33e-15
LUSC	Metabotropic glutamate receptor group III pathway.lst	-13.0151	1.12e-17	9.06e-17	6.11e-16
KICH	Metabotropic glutamate receptor group III pathway.lst	-12.865	2.92e-12	8.47e-11	2.72e-11
LUSC	Metabotropic glutamate receptor group I pathway.lst	-12.6455	3.39e-17	1.64e-16	1.29e-15
LIHC	Galactose metabolism.lst	-12.5217	6.95e-17	2.01e-15	2.4e-15
READ	Tyrosine metabolism.lst	-12.4919	1.58e-06	4.58e-05	5.91e-06
CHOL	Pyrimidine Nucleotides and Nucleosides metabolism.lst	-11.9371	2.23e-06	4.98e-06	8.15e-06
LUSC	Vitamin D metabolism and pathway.lst	-11.8805	3.58e-16	1.15e-15	8.81e-15
LIHC	Pyrimidine Metabolism.lst	-11.6573	9.74e-16	1.41e-14	2.18e-14
CHOL	Tyrosine metabolism.lst	-11.4745	3.01e-06	6.24e-06	1.07e-05
COAD	Inositol phosphate metabolism.lst	-11.4381	4.98e-14	4.82e-13	6.83e-13
CHOL	Porphyrin metabolism.lst	-11.2217	3.57e-06	6.9e-06	1.24e-05
LIHC	Vitamin D metabolism and pathway.lst	-11.1389	4.97e-15	4.81e-14	9.81e-14
KIRC	Porphyrin metabolism.lst	-11.1217	3.29e-17	4.78e-16	1.29e-15
LIHC	Methionine and Cysteine metabolism.lst	-10.9202	9.99e-15	7.25e-14	1.7e-13
LIHC	Propanoate metabolism.lst	-10.6533	2.36e-14	1.37e-13	3.76e-13
KIRC	Steroids metabolism.lst	-10.6251	2.54e-16	2.45e-15	7.33e-15
COAD	Butanoate metabolism.lst	-10.5301	5.81e-13	4.21e-12	6.22e-12
LIHC	Pyruvate metabolism.lst	-10.2774	8.05e-14	3.89e-13	1.07e-12
LUAD	Vitamin D metabolism and pathway.lst	-10.2387	1.57e-14	6.51e-14	2.58e-13
CHOL	Fructose and Mannose metabolism.lst	-10.173	7.47e-06	1.29e-05	2.49e-05
CHOL	Fructose galactose metabolism.lst	-10.1541	7.57e-06	1.29e-05	2.51e-05
LUAD	Tyrosine metabolism.lst	-10.034	3.32e-14	1.2e-13	5.11e-13
THCA	Glutamic acid and Glutamine metabolism.lst	-9.94724	3.77e-14	5.47e-13	5.64e-13
LUSC	Pyrimidine Metabolism.lst	-9.75894	3.63e-13	1.05e-12	4.16e-12
STAD	Tyrosine metabolism.lst	-9.66531	7.18e-11	2.08e-09	4.92e-10
THCA	Propanoate metabolism.lst	-9.40726	2.84e-13	2.75e-12	3.34e-12
LUAD	Metabotropic glutamate receptor group III pathway.lst	-9.30453	4.93e-13	1.2e-12	5.42e-12
LUAD	Metabotropic glutamate receptor group II pathway.lst	-9.30351	4.95e-13	1.2e-12	5.42e-12
COAD	Galactose metabolism.lst	-9.1898	2.65e-11	1.54e-10	2.11e-10
LUAD	Metabotropic glutamate receptor group I pathway.lst	-9.13122	9.43e-13	2.1e-12	9.89e-12
KIRC	Butanoate metabolism.lst	-9.0471	1.92e-13	1.39e-12	2.31e-12
KICH	Metabotropic glutamate receptor group II pathway.lst	-8.95976	4.01e-09	5.82e-08	2.25e-08
LUAD	GPCR GroupI metabotropic glutamate receptor signaling pathway.lst	-8.88129	2.41e-12	5e-12	2.38e-11
THCA	Pyruvate metabolism.lst	-8.79423	2.9e-12	2.1e-11	2.72e-11
LIHC	Butanoate metabolism.lst	-8.69269	1.7e-11	7.05e-11	1.45e-10
BRCA	Tyrosine metabolism.lst	-8.66182	3.97e-14	2.88e-13	5.76e-13
PRAD	Vitamin D metabolism and pathway.lst	-8.61637	1.6e-11	9.66e-11	1.41e-10
LIHC	Fructose galactose metabolism.lst	-8.54643	2.82e-11	1.02e-10	2.21e-10
LIHC	Fructose and Mannose metabolism.lst	-8.46012	3.81e-11	1.2e-10	2.85e-10
KIRC	Glutamic acid and Glutamine metabolism.lst	-8.43633	2.59e-12	1.5e-11	2.51e-11
LIHC	Nicotinate and Nicotinamide metabolism.lst	-8.43598	4.15e-11	1.2e-10	3.05e-10
LIHC	Tyrosine metabolism.lst	-8.34791	5.64e-11	1.49e-10	4.03e-10
THCA	Arginine and Proline metabolism.lst	-8.32384	1.76e-11	1.02e-10	1.47e-10
LIHC	Pyrimidine Nucleotides and Nucleosides metabolism.lst	-8.26395	7.56e-11	1.83e-10	5.11e-10
COAD	Arginine and Proline metabolism.lst	-7.97153	1.03e-09	4.99e-09	6.37e-09
KIRC	Tyrosine metabolism.lst	-7.96273	1.96e-11	7.11e-11	1.61e-10
LIHC	Glycine and Serine metabolism.lst	-7.88017	2.91e-10	6.5e-10	1.92e-09
CHOL	Prostaglandin and Leukotriene metabolism.lst	-7.7858	5.31e-05	8.55e-05	0.000146142
LIHC	Aminosugars metabolism.lst	-7.50979	1.08e-09	2.24e-09	6.58e-09
LUSC	GPCR GroupI metabotropic glutamate receptor signaling pathway.lst	-7.49981	9.94e-10	2.06e-09	6.21e-09
LIHC	Folate metabolism.lst	-7.48367	1.19e-09	2.29e-09	7.13e-09
BRCA	Nicotinate and Nicotinamide metabolism.lst	-7.35029	3.46e-11	1.67e-10	2.62e-10
COAD	Metabotropic glutamate receptor group II pathway.lst	-7.34299	7.28e-09	3.02e-08	3.99e-08
KICH	Porphyrin metabolism.lst	-7.29985	1.53e-07	1.11e-06	6.82e-07
COAD	Vitamin D metabolism and pathway.lst	-7.26843	9.2e-09	3.33e-08	4.93e-08
STAD	Arginine and Proline metabolism.lst	-7.20575	4.2e-08	6.09e-07	2.04e-07
LIHC	Alanine,Aspartic acid and Asparagine metabolism.lst	-7.18784	3.4e-09	6.16e-09	1.97e-08
KIRC	Alanine,Aspartic acid and Asparagine metabolism.lst	-7.17471	5.61e-10	1.81e-09	3.55e-09
COAD	Aminosugars metabolism.lst	-7.15648	1.31e-08	4.21e-08	6.86e-08
COAD	Metabotropic glutamate receptor group III pathway.lst	-7.11862	1.47e-08	4.27e-08	7.57e-08
KICH	Prostaglandin and Leukotriene metabolism.lst	-7.06885	2.62e-07	1.52e-06	1.13e-06
UCEC	Metabotropic glutamate receptor group II pathway.lst	-7.01837	6.28e-07	9.11e-06	2.5e-06
THCA	Steroids metabolism.lst	-6.95221	3.53e-09	1.46e-08	2.02e-08
HNSC	Butanoate metabolism.lst	-6.9032	2e-08	5.8e-07	1.01e-07
BRCA	Pyrimidine Metabolism.lst	-6.89453	3.37e-10	1.22e-09	2.18e-09
BRCA	Glycine and Serine metabolism.lst	-6.84863	4.22e-10	1.36e-09	2.7e-09
KIRP	Porphyrin metabolism.lst	-6.8147	1.24e-07	3.59e-06	5.55e-07
KIRC	Arginine and Proline metabolism.lst	-6.62973	5.57e-09	1.61e-08	3.08e-08
BRCA	Propanoate metabolism.lst	-6.62565	1.26e-09	3.64e-09	7.47e-09
UCEC	Tyrosine metabolism.lst	-6.59157	1.58e-06	1.41e-05	5.91e-06
THCA	Metabotropic glutamate receptor group I pathway.lst	-6.53522	1.76e-08	6.38e-08	8.95e-08
KIRC	Inositol phosphate metabolism.lst	-6.53176	8.38e-09	2.21e-08	4.54e-08
UCEC	Pyrimidine Metabolism.lst	-6.47453	2.05e-06	1.41e-05	7.53e-06
KIRP	Butanoate metabolism.lst	-6.2828	5.5e-07	7.98e-06	2.22e-06
KIRP	Tyrosine metabolism.lst	-6.03046	1.13e-06	1.09e-05	4.33e-06
KIRC	Glycine and Serine metabolism.lst	-6.01632	7.04e-08	1.7e-07	3.28e-07
BRCA	Pyruvate metabolism.lst	-5.97356	2.8e-08	6.77e-08	1.38e-07
CHOL	Nicotinate and Nicotinamide metabolism.lst	-5.94288	0.000344718	0.000499842	0.000817049
STAD	Pyruvate metabolism.lst	-5.76146	2.42e-06	1.76e-05	8.78e-06
COAD	Glycine and Serine metabolism.lst	-5.72823	1.24e-06	2.98e-06	4.72e-06
UCEC	Prostaglandin and Leukotriene metabolism.lst	-5.66723	1.26e-05	3.49e-05	3.87e-05
UCEC	Metabotropic glutamate receptor group III pathway.lst	-5.6467	1.32e-05	3.49e-05	4.03e-05
STAD	Glycine and Serine metabolism.lst	-5.5752	4.13e-06	2e-05	1.4e-05
ESCA	Propanoate metabolism.lst	-5.41363	0.000295657	0.00474796	0.00070415
CHOL	Steroids metabolism.lst	-5.36048	0.000677286	0.0009353	0.00153872
KICH	Nicotinate and Nicotinamide metabolism.lst	-5.31752	1.86e-05	9.01e-05	5.57e-05
KIRC	Fructose and Mannose metabolism.lst	-5.26973	1.4e-06	3.13e-06	5.32e-06
STAD	Prostaglandin and Leukotriene metabolism.lst	-5.2191	1.15e-05	4.75e-05	3.55e-05
HNSC	Glutamic acid and Glutamine metabolism.lst	-5.08964	7.95e-06	0.000115331	2.61e-05
STAD	Metabotropic glutamate receptor group III pathway.lst	-5.07982	1.71e-05	6.19e-05	5.17e-05
ESCA	Pyruvate metabolism.lst	-5.07778	0.000479337	0.00474796	0.00111997
KIRP	Pyrimidine Metabolism.lst	-5.043	1.9e-05	0.000137658	5.64e-05
BRCA	Porphyrin metabolism.lst	-5.03861	1.81e-06	3.76e-06	6.73e-06
STAD	Metabotropic glutamate receptor group II pathway.lst	-4.97127	2.33e-05	7.51e-05	6.84e-05
LIHC	Porphyrin metabolism.lst	-4.96608	8.69e-06	1.48e-05	2.82e-05
KIRC	Pyrimidine Metabolism.lst	-4.96605	4.54e-06	9.4e-06	1.53e-05
KIRP	Alanine,Aspartic acid and Asparagine metabolism.lst	-4.95491	2.44e-05	0.000141749	7.13e-05
LUSC	Tyrosine metabolism.lst	-4.9503	8.82e-06	1.6e-05	2.84e-05
PRAD	Metabotropic glutamate receptor group II pathway.lst	-4.90649	9.89e-06	2.62e-05	3.17e-05
PRAD	Galactose metabolism.lst	-4.8979	1.02e-05	2.62e-05	3.24e-05
PRAD	Pyrimidine Metabolism.lst	-4.87742	1.09e-05	2.62e-05	3.43e-05
ESCA	Glycine and Serine metabolism.lst	-4.86664	0.000654891	0.00474796	0.00149473
PRAD	Fructose galactose metabolism.lst	-4.86662	1.13e-05	2.62e-05	3.54e-05
PRAD	Propanoate metabolism.lst	-4.85618	1.18e-05	2.62e-05	3.63e-05
HNSC	Tyrosine metabolism.lst	-4.83257	1.83e-05	0.000176902	5.5e-05
CHOL	Aminosugars metabolism.lst	-4.73111	0.0014808	0.00195197	0.00306738
COAD	GPCR GroupI metabotropic glutamate receptor signaling pathway.lst	-4.7235	2.98e-05	6.66e-05	8.51e-05
ESCA	Arginine and Proline metabolism.lst	-4.70565	0.000834381	0.00483941	0.00183638
PRAD	Prostaglandin and Leukotriene metabolism.lst	-4.68675	2.1e-05	4.36e-05	6.21e-05
STAD	Propanoate metabolism.lst	-4.61886	6.38e-05	0.000185148	0.000173896
HNSC	Porphyrin metabolism.lst	-4.60109	3.84e-05	0.000222964	0.000108297
READ	Metabotropic glutamate receptor group III pathway.lst	-4.55022	0.00187383	0.0150436	0.0037706
BLCA	Arginine and Proline metabolism.lst	-4.54686	0.000249821	0.00241494	0.000609712
KIRC	Fructose galactose metabolism.lst	-4.48826	2.71e-05	5.24e-05	7.86e-05
READ	Metabotropic glutamate receptor group II pathway.lst	-4.47299	0.00207497	0.0150436	0.00412485
KIRP	Fructose and Mannose metabolism.lst	-4.45621	0.000101365	0.000489929	0.000267234
COAD	Propanoate metabolism.lst	-4.44577	7.07e-05	0.000146402	0.000190402
CHOL	Metabotropic glutamate receptor group I pathway.lst	-4.44423	0.00215579	0.00271817	0.00426829
KICH	Glutamic acid and Glutamine metabolism.lst	-4.26886	0.000266575	0.000966333	0.000647396
HNSC	Mannose metabolism.lst	-4.24867	0.00011679	0.000564486	0.00030304
KIRP	Fructose galactose metabolism.lst	-4.22092	0.000196976	0.000816042	0.000490145
THCA	Fructose and Mannose metabolism.lst	-4.18737	9.71e-05	0.000187796	0.000257463
HNSC	Arginine and Proline metabolism.lst	-4.17349	0.000147524	0.000611171	0.000374894
BRCA	Butanoate metabolism.lst	-4.11635	7.39e-05	0.000125996	0.000197896
UCEC	Metabotropic glutamate receptor group I pathway.lst	-4.10582	0.000504509	0.000975384	0.00117322
THCA	Aminosugars metabolism.lst	-4.08154	0.000138589	0.000236417	0.000355857
KICH	Propanoate metabolism.lst	-4.06315	0.000449133	0.00144721	0.00105439
READ	Inositol phosphate metabolism.lst	-4.04562	0.00370669	0.0199169	0.00692197
COAD	Prostaglandin and Leukotriene metabolism.lst	-4.03735	0.000244877	0.000473428	0.000600618
KIRC	Metabotropic glutamate receptor group I pathway.lst	-4.02615	0.000140191	0.000254097	0.000358106
READ	Arginine and Proline metabolism.lst	-3.96969	0.00412074	0.0199169	0.0076087
KICH	Pyrimidine Metabolism.lst	-3.8845	0.000705129	0.00204487	0.00159463
THCA	Methionine and Cysteine metabolism.lst	-3.86763	0.000280547	0.000451993	0.000674682
READ	Galactose metabolism.lst	-3.74976	0.00562614	0.0213114	0.00997728
STAD	Porphyrin metabolism.lst	-3.73736	0.000753632	0.00198685	0.00168882
READ	Butanoate metabolism.lst	-3.7191	0.005879	0.0213114	0.0102618
ESCA	Glutamic acid and Glutamine metabolism.lst	-3.6917	0.00416515	0.0163998	0.007662
BRCA	GPCR GroupI metabotropic glutamate receptor signaling pathway.lst	-3.68782	0.000350538	0.000564755	0.000826866
BLCA	Metabotropic glutamate receptor group I pathway.lst	-3.5969	0.00206137	0.0117139	0.0041144
LIHC	Arginine and Proline metabolism.lst	-3.57134	0.000807842	0.00106488	0.00178595
KIRP	Arginine and Proline metabolism.lst	-3.56099	0.00121637	0.00391941	0.00255179
THCA	Butanoate metabolism.lst	-3.53916	0.000798284	0.00121843	0.00177277
BLCA	Inositol phosphate metabolism.lst	-3.52408	0.00242357	0.0117139	0.00476025
BRCA	Metabotropic glutamate receptor group II pathway.lst	-3.5144	0.000637034	0.000972315	0.00146756
LUSC	Prostaglandin and Leukotriene metabolism.lst	-3.51162	0.000954128	0.00146913	0.00202752
LUSC	Nicotinate and Nicotinamide metabolism.lst	-3.50871	0.000962533	0.00146913	0.0020366
ESCA	Porphyrin metabolism.lst	-3.43542	0.0063802	0.0205584	0.0110366
KIRP	Steroids metabolism.lst	-3.42656	0.00174364	0.00505655	0.0035375
BRCA	Prostaglandin and Leukotriene metabolism.lst	-3.41542	0.000887967	0.00128755	0.00192003
ESCA	Butanoate metabolism.lst	-3.34897	0.00737816	0.0213967	0.0125863
BLCA	Prostaglandin and Leukotriene metabolism.lst	-3.33748	0.00366499	0.0132856	0.00687012
UCEC	Vitamin D metabolism and pathway.lst	-3.33261	0.00315961	0.00513367	0.00603754
KIRP	Glycine and Serine metabolism.lst	-3.24933	0.00278305	0.00654146	0.0054231
KIRP	Methionine and Cysteine metabolism.lst	-3.22931	0.00293238	0.00654146	0.00566927
KIRP	Vitamin D metabolism and pathway.lst	-3.1869	0.00327436	0.00678259	0.00618489
LUAD	Steroids metabolism.lst	-3.15889	0.00253366	0.00349887	0.00495673
LUAD	Pyrimidine Metabolism.lst	-3.10555	0.00295756	0.0038986	0.00569561
READ	Pyrimidine Metabolism.lst	-3.09579	0.0147595	0.0466294	0.0236437
COAD	Pyruvate metabolism.lst	-3.07986	0.0037848	0.00645642	0.00701468
STAD	Glutamic acid and Glutamine metabolism.lst	-3.07497	0.00436938	0.00997976	0.00800782
UCEC	Inositol phosphate metabolism.lst	-3.06405	0.00589063	0.00854142	0.0102618
READ	Vitamin D metabolism and pathway.lst	-3.03935	0.0160791	0.0466294	0.0256537
STAD	Metabotropic glutamate receptor group I pathway.lst	-3.0367	0.00481782	0.00997976	0.00870031
HNSC	Alanine,Aspartic acid and Asparagine metabolism.lst	-2.95124	0.0051594	0.0149623	0.00924939
PRAD	Metabotropic glutamate receptor group I pathway.lst	-2.91951	0.00520741	0.00888323	0.00930164
BLCA	Pyrimidine Metabolism.lst	-2.88373	0.00988651	0.0286101	0.0161929
KIRC	Galactose metabolism.lst	-2.87915	0.00526598	0.00898315	0.00937231
PRAD	Porphyrin metabolism.lst	-2.8769	0.00585014	0.00942522	0.0102618
ESCA	Tyrosine metabolism.lst	-2.84629	0.0173603	0.045768	0.0275196
KICH	Tyrosine metabolism.lst	-2.83086	0.00924119	0.018311	0.0152372
STAD	Inositol phosphate metabolism.lst	-2.82976	0.00810089	0.0137066	0.0136127
STAD	Fructose galactose metabolism.lst	-2.82798	0.00813655	0.0137066	0.0136127
KICH	Glycine and Serine metabolism.lst	-2.82031	0.0094712	0.018311	0.0155643
COAD	Porphyrin metabolism.lst	-2.80632	0.00778012	0.0112812	0.0132262
LUAD	Arginine and Proline metabolism.lst	-2.75076	0.00795536	0.00961272	0.0134776
PRAD	Metabotropic glutamate receptor group III pathway.lst	-2.74204	0.00840073	0.0128222	0.0139918
BRCA	Arginine and Proline metabolism.lst	-2.67348	0.00862917	0.0113748	0.0142758
COAD	Pyrimidine Metabolism.lst	-2.56001	0.0144554	0.0199622	0.0232892
STAD	Pyrimidine Metabolism.lst	-2.46505	0.0194407	0.0296727	0.0305232
PRAD	Inositol phosphate metabolism.lst	-2.46052	0.0173004	0.0250856	0.0275133
STAD	Butanoate metabolism.lst	-2.41285	0.0219328	0.0318025	0.0342179
KICH	Fructose and Mannose metabolism.lst	-2.39884	0.0245722	0.044537	0.0379752
UCEC	GPCR GroupI metabotropic glutamate receptor signaling pathway.lst	-2.38856	0.0263827	0.0331467	0.0404784
BRCA	Galactose metabolism.lst	-2.24946	0.0264382	0.0319462	0.0404784
UCEC	Nicotinate and Nicotinamide metabolism.lst	-2.22626	0.0370764	0.0430087	0.0552226
PRAD	Nicotinate and Nicotinamide metabolism.lst	-2.20726	0.0318221	0.0423541	0.0479764
PRAD	GPCR GroupI metabotropic glutamate receptor signaling pathway.lst	-2.20311	0.0321307	0.0423541	0.048294
LUSC	Arginine and Proline metabolism.lst	-2.20257	0.0322634	0.0359861	0.048346
LUSC	Steroids metabolism.lst	2.07562	0.0430921	0.0462841	0.0634161
BRCA	Glutamic acid and Glutamine metabolism.lst	2.18423	0.03103	0.0359948	0.0469257
LUSC	Glutamic acid and Glutamine metabolism.lst	2.22967	0.0302905	0.0351369	0.0459483
BRCA	Methionine and Cysteine metabolism.lst	2.265	0.025436	0.0319462	0.0391873
UCEC	Purine nucleotides and Nucleosides metabolism.lst	2.37018	0.0274318	0.0331467	0.0417403
LUAD	Glutamic acid and Glutamine metabolism.lst	2.42228	0.0186257	0.0216058	0.0293369
LUSC	Porphyrin metabolism.lst	2.45658	0.0175417	0.0211962	0.0277181
HNSC	Inositol phosphate metabolism.lst	2.54278	0.0147713	0.0356974	0.0236437
THCA	Nicotinate and Nicotinamide metabolism.lst	2.56653	0.0128762	0.0186704	0.0208814
UCEC	N-acetylglucosamine metabolism.lst	2.70647	0.0132189	0.0174249	0.0213669
KIRP	N-acetylglucosamine metabolism.lst	2.72763	0.0104082	0.0177552	0.0169909
STAD	Alanine,Aspartic acid and Asparagine metabolism.lst	2.80992	0.00850755	0.0137066	0.014122
STAD	N-acetylglucosamine metabolism.lst	2.82753	0.00814551	0.0137066	0.0136127
BLCA	Steroids metabolism.lst	2.84046	0.0108521	0.0286101	0.0176571
KICH	Inositol phosphate metabolism.lst	2.88762	0.00809211	0.0180516	0.0136127
COAD	Methionine and Cysteine metabolism.lst	2.89952	0.00610887	0.00932407	0.0106045
HNSC	N-acetylglucosamine metabolism.lst	2.90449	0.00584343	0.0154054	0.0102618
CHOL	N-acetylglucosamine metabolism.lst	2.90603	0.0197087	0.022862	0.0308456
KIRP	Aminosugars metabolism.lst	2.90963	0.00664074	0.0120363	0.0114472
LUAD	Pyruvate metabolism.lst	2.95276	0.00456799	0.00575963	0.00827947
COAD	Purine nucleotides and Nucleosides metabolism.lst	2.97819	0.00496586	0.00800055	0.00893492
UCEC	Alanine,Aspartic acid and Asparagine metabolism.lst	3.00644	0.0067222	0.00928303	0.0115472
STAD	Purine nucleotides and Nucleosides metabolism.lst	3.0632	0.00450293	0.00997976	0.00822201
PRAD	Butanoate metabolism.lst	3.11152	0.00304669	0.00552213	0.00584443
BLCA	Mannose metabolism.lst	3.12239	0.00588385	0.0189591	0.0102618
BRCA	Vitamin D metabolism and pathway.lst	3.1281	0.00224275	0.00309713	0.0044227
KIRP	Galactose metabolism.lst	3.1335	0.00375934	0.00726805	0.00699378
KIRP	Nicotinate and Nicotinamide metabolism.lst	3.23192	0.00291244	0.00654146	0.00565289
LUAD	Propanoate metabolism.lst	3.2551	0.00190965	0.002769	0.00382707
LUAD	Nicotinate and Nicotinamide metabolism.lst	3.26464	0.00185639	0.002769	0.00375081
UCEC	Propanoate metabolism.lst	3.29277	0.00346786	0.00529305	0.00652541
LUSC	Pyruvate metabolism.lst	3.31266	0.00172255	0.00217191	0.00350916
UCEC	Pyruvate metabolism.lst	3.329	0.00318642	0.00513367	0.00606527
LUSC	N-acetylglucosamine metabolism.lst	3.33966	0.00159149	0.00209787	0.00325561
LUSC	Propanoate metabolism.lst	3.35436	0.00152416	0.00209787	0.00313089
BLCA	Fructose and Mannose metabolism.lst	3.39292	0.00324191	0.0132856	0.00614716
LUSC	Mannose metabolism.lst	3.4456	0.00116297	0.00168631	0.0024502
LIHC	Steroids metabolism.lst	3.51996	0.000943131	0.00113962	0.00201283
LIHC	Purine nucleotides and Nucleosides metabolism.lst	3.51998	0.000943097	0.00113962	0.00201283
HNSC	Purine nucleotides and Nucleosides metabolism.lst	3.56726	0.000917538	0.00295651	0.00197531
CHOL	GPCR GroupI metabotropic glutamate receptor signaling pathway.lst	3.59979	0.0069844	0.00843948	0.0119559
LUAD	Porphyrin metabolism.lst	3.61249	0.000641944	0.00103424	0.00147199
HNSC	Folate metabolism.lst	3.61493	0.000797957	0.00289259	0.00177277
ESCA	Purine nucleotides and Nucleosides metabolism.lst	3.64169	0.00452409	0.0163998	0.00823017
COAD	Steroids metabolism.lst	3.65946	0.000746702	0.0013534	0.00168093
BLCA	Purine nucleotides and Nucleosides metabolism.lst	3.76367	0.00142198	0.0103094	0.00295796
KICH	Aminosugars metabolism.lst	3.79293	0.000887666	0.00214519	0.00192003
KICH	Steroids metabolism.lst	3.79452	0.000884112	0.00214519	0.00192003
UCEC	Butanoate metabolism.lst	3.87765	0.000870108	0.00157707	0.0019065
LIHC	Inositol phosphate metabolism.lst	4.02388	0.000197848	0.000273218	0.000490145
LIHC	N-acetylglucosamine metabolism.lst	4.04585	0.000184454	0.000267459	0.000461604
LUSC	Glycine and Serine metabolism.lst	4.06372	0.000170533	0.00029091	0.000428943
LIHC	Metabotropic glutamate receptor group I pathway.lst	4.10612	0.00015206	0.000232092	0.00038444
KIRP	Purine nucleotides and Nucleosides metabolism.lst	4.10689	0.000271167	0.000982979	0.000655319
THCA	Metabotropic glutamate receptor group III pathway.lst	4.1345	0.000116067	0.000210372	0.000302758
PRAD	Glutamic acid and Glutamine metabolism.lst	4.21071	0.000103505	0.00020011	0.000271426
UCEC	Fructose galactose metabolism.lst	4.33462	0.000291901	0.000604652	0.000698578
THCA	Prostaglandin and Leukotriene metabolism.lst	4.35178	5.55e-05	0.000114925	0.000151957
BRCA	Fructose and Mannose metabolism.lst	4.36325	2.86e-05	5.19e-05	8.25e-05
THCA	Galactose metabolism.lst	4.39506	4.78e-05	0.000106638	0.000132398
ESCA	Folate metabolism.lst	4.44592	0.00124299	0.00600779	0.00259659
UCEC	Mannose metabolism.lst	4.4755	0.000208464	0.000465035	0.000513864
LIHC	GPCR GroupI metabotropic glutamate receptor signaling pathway.lst	4.47816	4.51e-05	7.26e-05	0.000126273
THCA	Inositol phosphate metabolism.lst	4.50289	3.29e-05	7.95e-05	9.32e-05
KICH	Metabotropic glutamate receptor group I pathway.lst	4.67592	9.47e-05	0.000392197	0.000252278
HNSC	Pyrimidine Nucleotides and Nucleosides metabolism.lst	4.69152	2.88e-05	0.000208767	8.25e-05
READ	Folate metabolism.lst	4.70922	0.00152321	0.0150436	0.00313089
BRCA	Steroids metabolism.lst	4.8738	3.64e-06	7.03e-06	1.25e-05
ESCA	Pyrimidine Nucleotides and Nucleosides metabolism.lst	4.9323	0.000593914	0.00474796	0.00137465
UCEC	Galactose metabolism.lst	4.96035	6.58e-05	0.000159075	0.000178304
PRAD	Tyrosine metabolism.lst	5.19928	3.56e-06	1.29e-05	1.24e-05
BRCA	Fructose galactose metabolism.lst	5.24213	7.56e-07	1.69e-06	2.96e-06
BLCA	Folate metabolism.lst	5.31927	4.68e-05	0.0006781	0.000130257
STAD	Folate metabolism.lst	5.59584	3.89e-06	2e-05	1.33e-05
LUSC	Butanoate metabolism.lst	5.65597	7.46e-07	1.44e-06	2.94e-06
UCEC	Aminosugars metabolism.lst	5.74725	1.05e-05	3.39e-05	3.32e-05
LUAD	Galactose metabolism.lst	6.06426	1.13e-07	1.93e-07	5.1e-07
THCA	Folate metabolism.lst	6.08415	9.9e-08	2.61e-07	4.56e-07
UCEC	Pyrimidine Nucleotides and Nucleosides metabolism.lst	6.08426	4.89e-06	1.77e-05	1.64e-05
BRCA	Purine nucleotides and Nucleosides metabolism.lst	6.13079	1.34e-08	3.54e-08	6.97e-08
COAD	Pyrimidine Nucleotides and Nucleosides metabolism.lst	6.13357	3.38e-07	8.91e-07	1.42e-06
BLCA	Pyrimidine Nucleotides and Nucleosides metabolism.lst	6.16511	8.05e-06	0.000233471	2.63e-05
UCEC	Methionine and Cysteine metabolism.lst	6.22626	3.55e-06	1.47e-05	1.24e-05
THCA	Pyrimidine Metabolism.lst	6.23729	5.52e-08	1.6e-07	2.62e-07
UCEC	Folate metabolism.lst	6.31393	2.92e-06	1.41e-05	1.04e-05
UCEC	Fructose and Mannose metabolism.lst	6.37906	2.53e-06	1.41e-05	9.09e-06
STAD	Pyrimidine Nucleotides and Nucleosides metabolism.lst	6.41605	3.78e-07	3.65e-06	1.58e-06
THCA	Metabotropic glutamate receptor group II pathway.lst	6.4953	2.05e-08	6.61e-08	1.02e-07
CHOL	Inositol phosphate metabolism.lst	6.8647	0.000129052	0.000196975	0.000333104
PRAD	Folate metabolism.lst	7.11646	3.56e-09	1.48e-08	2.02e-08
BRCA	N-acetylglucosamine metabolism.lst	7.23632	6.14e-11	2.54e-10	4.32e-10
PRAD	N-acetylglucosamine metabolism.lst	7.27338	2.01e-09	9.74e-09	1.18e-08
UCEC	Steroids metabolism.lst	7.58685	1.91e-07	5.53e-06	8.39e-07
LUAD	Mannose metabolism.lst	7.93188	8.92e-11	1.62e-10	5.94e-10
LUAD	Aminosugars metabolism.lst	8.09951	4.7e-11	9.08e-11	3.41e-10
THCA	Pyrimidine Nucleotides and Nucleosides metabolism.lst	8.2325	2.5e-11	1.21e-10	2.02e-10
LUSC	Aminosugars metabolism.lst	8.24897	6.87e-11	1.53e-10	4.77e-10
KIRC	Mannose metabolism.lst	8.31468	4.36e-12	1.81e-11	3.91e-11
KIRC	Aminosugars metabolism.lst	8.33389	4.02e-12	1.81e-11	3.67e-11
BRCA	Folate metabolism.lst	8.4002	1.56e-13	9.07e-13	1.97e-12
KICH	GPCR GroupI metabotropic glutamate receptor signaling pathway.lst	8.45712	1.16e-08	1.13e-07	6.17e-08
LUSC	Methionine and Cysteine metabolism.lst	8.46259	3.23e-11	7.8e-11	2.49e-10
PRAD	Mannose metabolism.lst	8.6053	1.67e-11	9.66e-11	1.44e-10
BRCA	Mannose metabolism.lst	9.0762	4.46e-15	4.32e-14	9.17e-14
LUSC	Purine nucleotides and Nucleosides metabolism.lst	9.25999	2e-12	5.28e-12	2.01e-11
PRAD	Aminosugars metabolism.lst	9.30446	1.42e-12	1.37e-11	1.46e-11
LUAD	Fructose galactose metabolism.lst	9.73095	1.01e-13	2.93e-13	1.31e-12
PRAD	Pyrimidine Nucleotides and Nucleosides metabolism.lst	9.93708	1.6e-13	2.32e-12	1.97e-12
LUAD	N-acetylglucosamine metabolism.lst	9.93915	4.7e-14	1.51e-13	6.62e-13
BRCA	Aminosugars metabolism.lst	10.4051	3.78e-18	5.48e-17	2.33e-16
LUAD	Purine nucleotides and Nucleosides metabolism.lst	10.4984	6.14e-15	2.97e-14	1.16e-13
THCA	Purine nucleotides and Nucleosides metabolism.lst	10.7764	1.81e-15	5.24e-14	3.87e-14
PRAD	Purine nucleotides and Nucleosides metabolism.lst	10.8402	7.67e-15	2.23e-13	1.4e-13
LUAD	Fructose and Mannose metabolism.lst	11.1439	6.12e-16	3.55e-15	1.44e-14
LUAD	Methionine and Cysteine metabolism.lst	11.3637	2.82e-16	2.05e-15	7.33e-15
LUSC	Alanine,Aspartic acid and Asparagine metabolism.lst	12.0223	2.3e-16	8.33e-16	7.08e-15
COAD	Folate metabolism.lst	12.1295	8.25e-15	1.2e-13	1.45e-13
LUSC	Fructose galactose metabolism.lst	12.3941	7.29e-17	3.02e-16	2.4e-15
LUSC	Fructose and Mannose metabolism.lst	12.8855	1.64e-17	9.54e-17	7.37e-16
LUSC	Folate metabolism.lst	12.9773	1.25e-17	9.06e-17	6.16e-16
KIRC	Nicotinate and Nicotinamide metabolism.lst	13.1446	1.07e-20	3.1e-19	8.77e-19
BRCA	Pyrimidine Nucleotides and Nucleosides metabolism.lst	14.0692	1.64e-26	4.77e-25	8.11e-24
LUAD	Folate metabolism.lst	15.166	1.15e-21	1.11e-20	1.42e-19
LUAD	Pyrimidine Nucleotides and Nucleosides metabolism.lst	15.4148	5.44e-22	7.89e-21	8.94e-20
LUSC	Pyrimidine Nucleotides and Nucleosides metabolism.lst	15.9741	2.81e-21	8.14e-20	2.77e-19
LUAD	Alanine,Aspartic acid and Asparagine metabolism.lst	17.4877	1.41e-24	4.09e-23	3.47e-22
STAD	Fructose and Mannose metabolism.lst	-2.15472	0.0390663	0.0539486	0.058011
BLCA	GPCR GroupI metabotropic glutamate receptor signaling pathway.lst	-2.49618	0.0224858	0.0543407	0.03497
ESCA	Prostaglandin and Leukotriene metabolism.lst	-2.68951	0.0227188	0.0549038	0.0352213
BLCA	N-acetylglucosamine metabolism.lst	2.41056	0.0268382	0.0598699	0.0409636
LUAD	Prostaglandin and Leukotriene metabolism.lst	-1.94019	0.0573089	0.0639214	0.0826119
BRCA	Metabotropic glutamate receptor group III pathway.lst	-1.91408	0.0581618	0.0648727	0.0835969
COAD	Metabotropic glutamate receptor group I pathway.lst	-2.01629	0.0506938	0.0668237	0.0737229
LIHC	Mannose metabolism.lst	1.9349	0.0587855	0.0681912	0.0842478
KICH	Arginine and Proline metabolism.lst	-2.15923	0.0410452	0.0700183	0.0607667
BLCA	Fructose galactose metabolism.lst	2.258	0.0366021	0.0758185	0.0546813
BLCA	Vitamin D metabolism and pathway.lst	-2.15962	0.0445416	0.0861138	0.0653542
BLCA	Propanoate metabolism.lst	-2.11815	0.0483383	0.0876132	0.0705053
KICH	Folate metabolism.lst	-2.01704	0.0550102	0.0886276	0.0797648
BRCA	Alanine,Aspartic acid and Asparagine metabolism.lst	1.69823	0.0922407	0.0990733	0.128098
KICH	Butanoate metabolism.lst	1.9254	0.0661079	0.100901	0.0939227
READ	Glycine and Serine metabolism.lst	-2.40412	0.0429	0.11139	0.0633224
READ	Aminosugars metabolism.lst	-2.35813	0.0460926	0.11139	0.0674292
HNSC	Fructose galactose metabolism.lst	-1.96352	0.0562293	0.12283	0.0812933
HNSC	Methionine and Cysteine metabolism.lst	1.93854	0.059297	0.12283	0.0847346
PRAD	Pyruvate metabolism.lst	-1.68427	0.0982404	0.123868	0.135286
HNSC	Metabotropic glutamate receptor group I pathway.lst	-1.86136	0.0697016	0.128397	0.098744
HNSC	Propanoate metabolism.lst	-1.84518	0.0720705	0.128397	0.101807
HNSC	Galactose metabolism.lst	-1.82403	0.0752672	0.128397	0.106019
ESCA	Metabotropic glutamate receptor group I pathway.lst	-2.09982	0.062096	0.138522	0.0884778
KICH	Alanine,Aspartic acid and Asparagine metabolism.lst	-1.72448	0.0974797	0.141346	0.134615
PRAD	Fructose and Mannose metabolism.lst	-1.57954	0.120395	0.145477	0.162171
HNSC	GPCR GroupI metabotropic glutamate receptor signaling pathway.lst	1.73136	0.0907277	0.146172	0.12671
KICH	Fructose galactose metabolism.lst	-1.67699	0.106524	0.147104	0.145474
BLCA	Nicotinate and Nicotinamide metabolism.lst	-1.81012	0.0870051	0.14842	0.121857
LIHC	Prostaglandin and Leukotriene metabolism.lst	1.50409	0.138976	0.155012	0.182707
KIRC	Pyrimidine Nucleotides and Nucleosides metabolism.lst	-1.68007	0.0973383	0.156823	0.134615
KICH	Methionine and Cysteine metabolism.lst	-1.5883	0.125308	0.165179	0.167417
HNSC	Pyruvate metabolism.lst	-1.63759	0.108979	0.166336	0.148416
KIRP	GPCR GroupI metabotropic glutamate receptor signaling pathway.lst	-1.66977	0.105034	0.169222	0.143839
KICH	Mannose metabolism.lst	-1.53245	0.138489	0.174617	0.182554
THCA	Porphyrin metabolism.lst	-1.54849	0.126943	0.175303	0.169143
KIRP	Pyrimidine Nucleotides and Nucleosides metabolism.lst	1.61047	0.117432	0.179238	0.158737
THCA	Tyrosine metabolism.lst	-1.51001	0.13647	0.179893	0.180892
BLCA	Pyruvate metabolism.lst	-1.66195	0.113838	0.183406	0.154607
KICH	Galactose metabolism.lst	-1.47216	0.153972	0.186049	0.201883
ESCA	Metabotropic glutamate receptor group III pathway.lst	-1.8697	0.0910532	0.18861	0.126806
KIRC	GPCR GroupI metabotropic glutamate receptor signaling pathway.lst	-1.55829	0.123612	0.188671	0.1656
READ	Porphyrin metabolism.lst	-1.9578	0.0859496	0.191734	0.120721
UCEC	Porphyrin metabolism.lst	1.40418	0.174882	0.195061	0.226886
ESCA	GPCR GroupI metabotropic glutamate receptor signaling pathway.lst	-1.8026	0.10162	0.196466	0.139551
KIRP	Inositol phosphate metabolism.lst	-1.52864	0.136495	0.197917	0.180892
KIRC	Pyruvate metabolism.lst	-1.50135	0.1377	0.199665	0.182
ESCA	Pyrimidine Metabolism.lst	-1.71282	0.117524	0.208685	0.158737
ESCA	Metabotropic glutamate receptor group II pathway.lst	-1.68784	0.122333	0.208685	0.164332
HNSC	Aminosugars metabolism.lst	-1.42449	0.161693	0.225071	0.211444
HNSC	Fructose and Mannose metabolism.lst	-1.42002	0.162982	0.225071	0.212567
BRCA	Inositol phosphate metabolism.lst	-1.18503	0.238514	0.247032	0.300735
STAD	GPCR GroupI metabotropic glutamate receptor signaling pathway.lst	-1.3248	0.194921	0.256942	0.251561
HNSC	Nicotinate and Nicotinamide metabolism.lst	-1.30355	0.199487	0.262961	0.256113
ESCA	Steroids metabolism.lst	1.47511	0.170958	0.275432	0.22238
ESCA	Vitamin D metabolism and pathway.lst	-1.43156	0.182773	0.278969	0.236501
THCA	N-acetylglucosamine metabolism.lst	-1.21	0.231185	0.291495	0.292695
KIRP	Glutamic acid and Glutamine metabolism.lst	-1.24987	0.2207	0.297468	0.281878
KIRP	Folate metabolism.lst	1.23621	0.225665	0.297468	0.286734
COAD	Fructose galactose metabolism.lst	-1.18948	0.241442	0.304427	0.303651
HNSC	Prostaglandin and Leukotriene metabolism.lst	1.14621	0.258198	0.325554	0.323897
THCA	Mannose metabolism.lst	-1.10102	0.275435	0.33134	0.343771
THCA	Vitamin D metabolism and pathway.lst	-1.07768	0.285638	0.33134	0.354709
UCEC	Glutamic acid and Glutamine metabolism.lst	1.03507	0.312409	0.33555	0.381232
COAD	Glutamic acid and Glutamine metabolism.lst	1.09289	0.281145	0.339717	0.350012
STAD	Galactose metabolism.lst	-1.12416	0.269576	0.3399	0.337312
READ	GPCR GroupI metabotropic glutamate receptor signaling pathway.lst	-1.40743	0.196947	0.394987	0.253511
READ	Methionine and Cysteine metabolism.lst	1.3709	0.20763	0.394987	0.265875
READ	Glutamic acid and Glutamine metabolism.lst	1.31767	0.224097	0.394987	0.285477
READ	Prostaglandin and Leukotriene metabolism.lst	-1.29469	0.231544	0.394987	0.292695
KIRP	Mannose metabolism.lst	1.02227	0.314565	0.396626	0.382915
KIRC	Propanoate metabolism.lst	-1.06895	0.288711	0.398697	0.356729
STAD	Aminosugars metabolism.lst	0.969234	0.33993	0.410749	0.411841
BLCA	Aminosugars metabolism.lst	1.09489	0.287998	0.427682	0.356729
BLCA	Metabotropic glutamate receptor group III pathway.lst	1.06901	0.29919	0.427682	0.368752
BLCA	Alanine,Aspartic acid and Asparagine metabolism.lst	1.04534	0.3097	0.427682	0.379831
ESCA	Nicotinate and Nicotinamide metabolism.lst	1.07011	0.30972	0.430911	0.379831
ESCA	Inositol phosphate metabolism.lst	-1.06471	0.312039	0.430911	0.381232
BRCA	Metabotropic glutamate receptor group I pathway.lst	0.784268	0.434538	0.434538	0.51997
ESCA	N-acetylglucosamine metabolism.lst	1.00194	0.339999	0.44818	0.411841
PRAD	Glycine and Serine metabolism.lst	0.848743	0.399991	0.463989	0.483322
LUSC	Galactose metabolism.lst	0.747478	0.458276	0.474643	0.545725
HNSC	Vitamin D metabolism and pathway.lst	0.844325	0.403271	0.487286	0.486095
KIRP	Propanoate metabolism.lst	-0.815499	0.421009	0.508719	0.505005
LUAD	Butanoate metabolism.lst	-0.679403	0.499632	0.536642	0.586473
THCA	Fructose galactose metabolism.lst	0.699423	0.487084	0.543285	0.574479
UCEC	Arginine and Proline metabolism.lst	-0.646561	0.52492	0.543667	0.61049
COAD	Nicotinate and Nicotinamide metabolism.lst	-0.731755	0.468693	0.543684	0.555446
COAD	Fructose and Mannose metabolism.lst	-0.686782	0.496284	0.548586	0.583933
COAD	Mannose metabolism.lst	-0.663755	0.510752	0.548586	0.598102
COAD	Alanine,Aspartic acid and Asparagine metabolism.lst	-0.604895	0.548753	0.568351	0.633797
LIHC	Metabotropic glutamate receptor group II pathway.lst	0.580925	0.563954	0.598565	0.648087
LIHC	Metabotropic glutamate receptor group III pathway.lst	-0.560156	0.577925	0.598565	0.658007
STAD	Vitamin D metabolism and pathway.lst	0.642853	0.525046	0.609053	0.61049
BLCA	Butanoate metabolism.lst	-0.73349	0.472706	0.623112	0.558858
UCEC	Glycine and Serine metabolism.lst	-0.483416	0.633803	0.633803	0.699026
CHOL	Purine nucleotides and Nucleosides metabolism.lst	0.587955	0.572781	0.638871	0.65366
LUSC	Inositol phosphate metabolism.lst	-0.47196	0.639009	0.639009	0.703195
LUAD	Inositol phosphate metabolism.lst	-0.500171	0.618881	0.640983	0.690334
PRAD	Methionine and Cysteine metabolism.lst	0.555081	0.581266	0.648335	0.660184
KIRP	Pyruvate metabolism.lst	0.555536	0.582516	0.652997	0.660184
KIRP	Metabotropic glutamate receptor group II pathway.lst	0.497364	0.622442	0.652997	0.691226
KIRP	Metabotropic glutamate receptor group III pathway.lst	-0.495236	0.623926	0.652997	0.691226
KIRP	Metabotropic glutamate receptor group I pathway.lst	-0.485864	0.63048	0.652997	0.696921
HNSC	Pyrimidine Metabolism.lst	0.579249	0.565515	0.655998	0.64837
KIRC	N-acetylglucosamine metabolism.lst	0.646979	0.519732	0.663312	0.607175
KIRC	Vitamin D metabolism and pathway.lst	-0.619192	0.537772	0.663312	0.623815
KIRC	Folate metabolism.lst	-0.602218	0.548948	0.663312	0.633797
STAD	Methionine and Cysteine metabolism.lst	-0.502423	0.61892	0.664766	0.690334
STAD	Nicotinate and Nicotinamide metabolism.lst	-0.508096	0.614983	0.664766	0.690334
READ	Nicotinate and Nicotinamide metabolism.lst	0.851943	0.419017	0.672637	0.503843
READ	N-acetylglucosamine metabolism.lst	0.797946	0.447938	0.672637	0.534705
READ	Pyrimidine Nucleotides and Nucleosides metabolism.lst	0.769181	0.463888	0.672637	0.551076
THCA	Glycine and Serine metabolism.lst	-0.418096	0.677421	0.702426	0.733459
THCA	GPCR GroupI metabotropic glutamate receptor signaling pathway.lst	0.417018	0.678205	0.702426	0.733459
CHOL	Mannose metabolism.lst	0.450773	0.66412	0.713314	0.72758
COAD	N-acetylglucosamine metabolism.lst	-0.368098	0.714791	0.714791	0.769415
THCA	Alanine,Aspartic acid and Asparagine metabolism.lst	0.363516	0.717541	0.717541	0.770693
KICH	N-acetylglucosamine metabolism.lst	0.496725	0.623903	0.723727	0.691226
PRAD	Steroids metabolism.lst	-0.417023	0.678412	0.728665	0.733459
KIRP	Prostaglandin and Leukotriene metabolism.lst	0.337293	0.738169	0.738169	0.787516
READ	Fructose and Mannose metabolism.lst	0.603879	0.562652	0.73895	0.648087
READ	Metabotropic glutamate receptor group I pathway.lst	-0.591306	0.570642	0.73895	0.652729
READ	Mannose metabolism.lst	0.53361	0.608114	0.73895	0.687616
READ	Purine nucleotides and Nucleosides metabolism.lst	0.528425	0.611545	0.73895	0.688337
BLCA	Galactose metabolism.lst	0.518658	0.610317	0.746763	0.688337
BLCA	Methionine and Cysteine metabolism.lst	0.507434	0.618011	0.746763	0.690334
BLCA	Porphyrin metabolism.lst	0.456529	0.65347	0.758025	0.717507
HNSC	Glycine and Serine metabolism.lst	-0.389464	0.698901	0.779543	0.753956
KIRC	Prostaglandin and Leukotriene metabolism.lst	-0.419737	0.675945	0.784096	0.733459
CHOL	Metabotropic glutamate receptor group II pathway.lst	0.304152	0.768773	0.796229	0.811574
BLCA	Tyrosine metabolism.lst	-0.340961	0.73708	0.805195	0.787516
BLCA	Glutamic acid and Glutamine metabolism.lst	0.324011	0.749664	0.805195	0.794805
HNSC	Metabotropic glutamate receptor group II pathway.lst	0.316651	0.753077	0.80886	0.79671
BLCA	Metabotropic glutamate receptor group II pathway.lst	-0.281883	0.781248	0.80915	0.822982
ESCA	Fructose and Mannose metabolism.lst	0.439266	0.669809	0.818948	0.732185
ESCA	Methionine and Cysteine metabolism.lst	-0.42796	0.67775	0.818948	0.733459
KICH	Vitamin D metabolism and pathway.lst	0.336264	0.739594	0.824932	0.787516
ESCA	Alanine,Aspartic acid and Asparagine metabolism.lst	-0.348838	0.734444	0.829238	0.787132
ESCA	Fructose galactose metabolism.lst	-0.336492	0.743454	0.829238	0.78992
LIHC	Glutamic acid and Glutamine metabolism.lst	0.214593	0.830975	0.830975	0.867946
KIRC	Methionine and Cysteine metabolism.lst	0.240616	0.810546	0.856718	0.852024
KIRC	Metabotropic glutamate receptor group II pathway.lst	-0.222961	0.824206	0.856718	0.864539
KIRC	Purine nucleotides and Nucleosides metabolism.lst	0.219132	0.827176	0.856718	0.865813
BLCA	Glycine and Serine metabolism.lst	-0.18019	0.859017	0.859017	0.89345
KIRC	Metabotropic glutamate receptor group III pathway.lst	-0.164952	0.86945	0.86945	0.900502
HNSC	Metabotropic glutamate receptor group III pathway.lst	0.160362	0.873364	0.874365	0.901803
HNSC	Steroids metabolism.lst	-0.159084	0.874365	0.874365	0.901803
CHOL	Metabotropic glutamate receptor group III pathway.lst	-0.137884	0.893739	0.893739	0.914136
KICH	Purine nucleotides and Nucleosides metabolism.lst	-0.208498	0.836599	0.894007	0.871974
KICH	Pyrimidine Nucleotides and Nucleosides metabolism.lst	0.174187	0.863179	0.894007	0.895889
PRAD	Alanine,Aspartic acid and Asparagine metabolism.lst	0.144102	0.885987	0.91763	0.909983
STAD	Mannose metabolism.lst	-0.125024	0.901312	0.932698	0.919973
STAD	Steroids metabolism.lst	0.0851392	0.932698	0.932698	0.944189
PRAD	Arginine and Proline metabolism.lst	-0.0804137	0.936223	0.936223	0.945815
READ	Pyruvate metabolism.lst	-0.148886	0.885328	0.951026	0.909983
READ	Steroids metabolism.lst	-0.141674	0.890841	0.951026	0.913065
READ	Propanoate metabolism.lst	-0.111035	0.914324	0.951026	0.931326
READ	Alanine,Aspartic acid and Asparagine metabolism.lst	0.105948	0.918232	0.951026	0.933378
KICH	Pyruvate metabolism.lst	-0.0336933	0.9734	0.9734	0.981363
READ	Fructose galactose metabolism.lst	-0.011833	0.990849	0.990849	0.994885
LUAD	Glycine and Serine metabolism.lst	-0.00704597	0.994403	0.994403	0.996424
ESCA	Galactose metabolism.lst	0.0937002	0.927198	0.995879	0.940553
ESCA	Mannose metabolism.lst	0.0217049	0.98311	0.998201	0.989129
ESCA	Aminosugars metabolism.lst	0.00231129	0.998201	0.998201	0.998201
